# Supplementary material for: The cholesterol-binding protein NPC2 restrains recruitment of stromal macrophage-lineage cells to early-stage lung tumours
Source: EMBO Mol Med. 2015 Jul 16;7(9):1119–37. doi: 10.15252/emmm.201404838 (PMC4568947; doi:10.15252/emmm.201404838)
Supplement: Supplementary file 2 [file emmm0007-1119-sd2.xlsx]

## Sheet: Sheet3
Fig S6A									Fig S6B				Fig S6C				Fig S6D
Braf	Npc2	AdCre	CCR1i	weight(g)	AT2#(10e6)	IMC#(10e6)	AT2+IMC#(10e6)		Mouse ID#	Treatment	%tumour area		Mouse ID#	Npc2 genotype	%tumour area		Npc2	CCR1i	% tumour burden	AT2+IMC#(10e6)
+/+	+/+			0.077	0.38475	0.4725	0.85725		5195	Vehicle	39.1		109	+/+	23.2		+/hypo		24.1	6.0172
+/+	+/+			0.081	0.187	0.4235	0.6105		5185	Vehicle	28.2		116	+/+	14.9		+/hypo		37.2	24.5944
+/+	+/+			0.085	0.3655	0.5865	0.952		5183	Vehicle	34.5		127	+/+	29.5		+/hypo		66.9	16.1293
+/+	+/+			0.089	0.369	0.861	1.23			Average	33.65			Average	22.5333		+/hypo		7.7	7.416
LSL/+	+/+	+		0.188	4.819	1.4852	6.3042			SD	7.70746			SD	7.3228		+/hypo		20.6	10.208
LSL/+	+/+	+		0.233	5.9092	1.2529	7.1621		Mouse ID#	Treatment			Mouse ID#				+/hypo		18.3	11.04
LSL/+	+/+	+		0.21	5.3641	1.36905	6.73315		5187	Inhibitor	11.1		243	+/hypo	24.1		+/hypo		40.9	20.608
LSL/+	+/+	+		0.282	9.77625	6.105	15.8813		5184	Inhibitor	1.1		244	+/hypo	37.2		+/+		29.5	6.73315
LSL/+	+/+	+		0.196	7.998	4.644	12.642		5182	Inhibitor	14.2		248	+/hypo	66.9		+/+		23.2	6.3042
LSL/+	+/+	+	+	0.109	2.025	1.395	3.42			Average	8.8		169	+/hypo	40.9		+/+		14.9	7.1621
LSL/+	+/+	+	+	0.08	1.045	0.97625	2.02125			SD	6.84617		170	+/hypo	7.7		+/+		39.1	15.8813
LSL/+	+/+	+	+	0.092	2.04	1.248	3.288		Welch's t-test: p-value		0.00866505		172	+/hypo	20.6		+/+		34.5	12.642
LSL/+	+/hypo	+		0.217	4.704	1.3132	6.0172						174	+/hypo	18.3		+/+		28.2	14.05
LSL/+	+/hypo	+		0.428	20.5675	4.0269	24.5944							Average	30.8143		+/+	+	11.1	3.42
LSL/+	+/hypo	+		0.327	12.4806	3.6487	16.1293							SD	19.5148		+/+	+	1.1	2.02125
LSL/+	+/hypo	+		0.438	10.176	10.432	20.608						Welch's t-test: p-value		0.358567		+/+	+	14.2	3.288
LSL/+	+/hypo	+		0.165	4.68	2.736	7.416
LSL/+	+/hypo	+		0.284	6.72	3.488	10.208
LSL/+	+/hypo	+		0.254	7.2	3.84	11.04
