# Supplementary material for: The cholesterol-binding protein NPC2 restrains recruitment of stromal macrophage-lineage cells to early-stage lung tumours
Source: EMBO Mol Med. 2015 Jul 16;7(9):1119–37. doi: 10.15252/emmm.201404838 (PMC4568947; doi:10.15252/emmm.201404838)
Supplement: Supplementary file 3 [file emmm0007-1119-sd3.xlsx]

## Sheet: Sheet3
Fig. S7A					Fig.S7B
Mouse ID#	AdCre	%CD4/8	%B220		Mouse ID#	Induction	%CD4/8
5216	-	2.4	9.1		5068	CreER	2.2
5217	-	1.9	7.3		5288	CreER	2.1
5228	-	2.9	10.2		5291	CreER	1.4
5229	-	3.4	9.3			Average	1.9
	Average	2.65	8.975			SD	0.43589
	SD	0.645497	1.21484		Mouse ID#	Induction	%CD4/8
Mouse ID#	AdCre	%CD4/8	%B220		5095	AdCre	5.8
5133	+	3.2	NA		5127	AdCre	3.2
5130	+	3.9	NA		5235	AdCre	4
5205	+	6.3	15.9		5295	AdCre	6.3
5226	+	4.4	8.3		5283	AdCre	4.6
5207	+	6.2	13.3			Average	4.78
5223	+	5.5	7.7			SD	1.27358
	Average	4.91667	11.3		Welch's t-test: p-value		0.0049
	SD	1.27658	3.96316
Welch's t-test: p-value		0.0065	0.33
