# Supplementary material for: The cholesterol-binding protein NPC2 restrains recruitment of stromal macrophage-lineage cells to early-stage lung tumours
Source: EMBO Mol Med. 2015 Jul 16;7(9):1119–37. doi: 10.15252/emmm.201404838 (PMC4568947; doi:10.15252/emmm.201404838)
Supplement: Supplementary file 4 [file emmm0007-1119-sd4.xlsx]

## Sheet: Sheet3
Fig. S9A				Fig. S9B
Mouse ID#	Npc2 genotype	SPC# (10e7/lung)		Mouse ID#	Npc2 genotype	%BrdU
125	+/+	0.14976		125	+/+	8.3
121	+/+	0.9153		121	+/+	6.5
72	+/+	0.6682		156	+/+	9.3
68	+/+	0.4214		+/+	Average	8.03333
69	+/+	0.37625			SD	1.41892
143	+/+	1.2912		126	+/hypo	8.6
156	+/+	1.469		119	+/hypo	6.1
+/+	Average	0.755872		161	+/hypo	7.6
	SD	0.491864		+/hypo	Average	7.43333
126	+/hypo	0.84296			SD	1.25831
119	+/hypo	1.51008		Welch's t-test: p-value		0.61
141	+/hypo	0.672
149	+/hypo	0.15375
146	+/hypo	0.733797
161	+/hypo	0.8816
+/hypo	Average	0.799031
	SD	0.436146
Welch's t-test: p-value		0.87
