# Supplementary material for: The cholesterol-binding protein NPC2 restrains recruitment of stromal macrophage-lineage cells to early-stage lung tumours
Source: EMBO Mol Med. 2015 Jul 16;7(9):1119–37. doi: 10.15252/emmm.201404838 (PMC4568947; doi:10.15252/emmm.201404838)
Supplement: Supplementary file 6 [file emmm0007-1119-sd6.zip]

Archive with 2 entries (2 files):
- Fig 1 source data .pdf
- Figure 1 raw data .xlsx
