# Supplementary material for: The cholesterol-binding protein NPC2 restrains recruitment of stromal macrophage-lineage cells to early-stage lung tumours
Source: EMBO Mol Med. 2015 Jul 16;7(9):1119–37. doi: 10.15252/emmm.201404838 (PMC4568947; doi:10.15252/emmm.201404838)
Supplement: Supplementary file 6 [file emmm0007-1119-sd6.zip › Figure 1 raw data .xlsx]

## Sheet: Sheet1
Fig. 1B
< 4wks			4-6wks			6-8wks			>8wks
Block ID#	age (days)	%Ki67	Block ID#	age (days)	%Ki67	Block ID#	age (days)	%Ki67	Block ID#	age (days)	%Ki67
660	18	29.684	692	30	31.5255	654	42	10.4908	789	61	2.06064
689	25	32.9502	663	30	27.9206	739	45	4.56432	797	72	4.00099
687	27	26.2005	762	32	9.62607	652	47	12.9844	679	88	2.00762
691	27	38.4445	743	35	24.4964	764	53	2.91986	740	100	2.05499
			791	36	17.8461	661	53	3.82715
			659	41	19.7308	710	54	7.97175
Average	24.25	31.8198		34	21.8576		49	7.12638		80.25	2.53106
SD	4.272	5.20584		4.24264	7.84116		5.01996	4.03719		17.2119	0.980244
Welch"s t-test: p-value (without correction)
	vs. 4-6wk	vs. 6-8wk	vs. >8wk
<4wk (n=4)	0.042271	0.000348205	0.00115325
4-6wk (n=6)		0.00401707	0.00161568
6-8wk (n=6)			0.140196
Welch's t-test: p-value (Bonferoni correction)
	vs. 4-6wk	vs. 6-8wk	vs. >8wk
<4wk (n=4)	0.253626	0.00208923	0.00691947
4-6wk (n=6)		0.0241024	0.00969407
6-8wk (n=6)			0.841174
