# Supplementary material for: The cholesterol-binding protein NPC2 restrains recruitment of stromal macrophage-lineage cells to early-stage lung tumours
Source: EMBO Mol Med. 2015 Jul 16;7(9):1119–37. doi: 10.15252/emmm.201404838 (PMC4568947; doi:10.15252/emmm.201404838)
Supplement: Supplementary file 8 [file emmm0007-1119-sd8.zip › Figure 3 raw data.xlsx]

## Sheet: Sheet1
Fig. 3A
Day 0 plating		Day 4 cell number (x10e4/well)
		Exp-1		Exp-2		Average
IMC (10e5)	CMT64 (10e4)	CMT64	IMCs	CMT64	IMCs	CMT64	IMCs
0	+	4	0	3.5	0	3.75	0
1.5	+	12.8333	1	12.11	0.5	12.4717	0.75
3	+	19.5	2.66667	14.84	1	17.17	1.83333
1.5	-	0	0.555556	0	0.444444	0	0.5
3	-	0	1.5	0	1	0	1.25
Fig. 3B
	Day 3 cell number (normalized to the mean of -IMCCM controls)
	-IMCCM	+IMCCM
Exp-1	77.5	190
	88.0288
Exp-2	83.3333	450.045
	94.7368
Exp-3	122.5	459.046
Exp-4	111.971	466.667
Exp-5	116.667	383.626
	105.263
Average	100	389.877	Welch's t-test: p=0.0049
SD	16.5187	116.502
Fig. 3C
	Day 2 BrdU+ cells (normalized to the mean of -IMC controls)
	-IMCs	+IMCs
Exp-1	102.703	178.378
Exp-2	97.2973	167.568
Exp-3	87.9714	209.594
Exp-4	112.029	195.147
Average	100	187.672	Welch's t-test: p=0.00059
SD	10.0661	18.5023
