# Supplementary material for: The cholesterol-binding protein NPC2 restrains recruitment of stromal macrophage-lineage cells to early-stage lung tumours
Source: EMBO Mol Med. 2015 Jul 16;7(9):1119–37. doi: 10.15252/emmm.201404838 (PMC4568947; doi:10.15252/emmm.201404838)
Supplement: Supplementary file 9 [file emmm0007-1119-sd9.xlsx]

## Sheet: Sheet1
Fig. 4F					Fig. 4G
		Cell#/lt lobe (x10e6)					% total lung cells
Mouse ID#	Treatment	SPC+	CD11c+		Mouse ID#	Treatment	CD4+	CD8a+
5195	Vehicle	9.77625	6.105		5185	Vehicle	0.6	3.4
5185	Vehicle	8.88	5.17		5195	Vehicle	2.9	3.4
5183	Vehicle	7.998	4.644		5183	Vehicle	3	1.6
	Average	8.88475	5.30633			Average	2.16667	2.8
	SD	0.889135	0.73998			SD	1.35769	1.03923
Mouse ID#	Treatment	SPC+	CD11c+		Mouse ID#	Treatment	CD4+	CD8a+
5187	Inhibitor	2.025	1.395		5187	Inhibitor	3.6	3.4
5184	Inhibitor	1.045	0.97625		5182	Inhibitor	2.2	2.2
5182	Inhibitor	2.04	1.248		5184	Inhibitor	1.1	4.7
	Average	1.70333	1.20642			Average	2.3	3.43333
	SD	0.570183	0.212449			SD	1.253	1.25033
Welch's t-test: p-value		0.0007	0.007		Welch's t-test: p-value		0.91	0.54
