# Supplementary material for: The cholesterol-binding protein NPC2 restrains recruitment of stromal macrophage-lineage cells to early-stage lung tumours
Source: EMBO Mol Med. 2015 Jul 16;7(9):1119–37. doi: 10.15252/emmm.201404838 (PMC4568947; doi:10.15252/emmm.201404838)
Supplement: Supplementary file 10 [file emmm0007-1119-sd10.zip › Figure 5 raw data.xlsx]

## Sheet: Sheet1
Fig. 5C
	Npc2 mRNA relative quantity (Hprt set as 1.0)
Mouse ID#	IMC	AT2
132	1.83613	17.7121
142	1.74513	20.6776
146	2.12874	28.2465
Average	1.90333	22.2121	Welch's t-test: p=0.023
SD	0.200442	5.43222
Fig. 5H
	Npc2 mRNA relative quantity (Hprt1 set as 1.0)
Mouse ID#	-bNPC2	+bNPC2
5193	4.56305	8.71399
5332	5.31474	6.66529
5352	7.01285	8.33973
Average	5.63021	7.90633	Welch's t-test: p=0.078
SD	1.25499	1.09095
