# Supplementary material for: The cholesterol-binding protein NPC2 restrains recruitment of stromal macrophage-lineage cells to early-stage lung tumours
Source: EMBO Mol Med. 2015 Jul 16;7(9):1119–37. doi: 10.15252/emmm.201404838 (PMC4568947; doi:10.15252/emmm.201404838)
Supplement: Supplementary file 11 [file emmm0007-1119-sd11.xlsx]

## Sheet: Sheet1
Fig. 6A										Fig. 6C
	# of critically sick mice									Mouse ID#	Npc2 genotype	Time (days p.p.)	IMC# (10e6/lung)
time (days p.p)	npc2 +/+	npc2+/hypo								NPCV 70	+/+	72	3.044
29	0	1								NBCM 24	+/+	109	6.9955
30	0	2								NBCM 91	+/+	59	1.7736
36	1	0
41	0	1								NPCV 75	+/hypo	72	5.2668
42	0	1								NPCV 97	+/hypo	81	17.865
45	0	2								NPCV 138	+/hypo	39	17.1162
46	0	1								NBCM 63	+/hypo	75	12.1603
47	2	3								NBCM 72	+/hypo	74	8.68366
48	0	2								NBCM 78	+/hypo	72	7.74792
53	1	4								NBCM 94	+/hypo	59	10.8648
54	1	0								NBCM 95	+/hypo	59	9.03797
55	1	1								Welch's t-test: p-value			0.017
61	2	0
63	0	1
64	0	1								Fig. 6D		Counted cell#
66	1	1								Mouse ID#	Npc2 genotype	Mac2+	Ki67+Mac2+	% Ki67+
68	0	1								NBCM 48	+/+	105	40	38.0952
71	0	1								NBCM 73	+/+	161	61	37.8882
72	1	1								NBCM 18	+/+	283	102	36.0424
77	1	0								NBCM 43	+/+	573	173	30.192
79	1	0		N	Observed	Expected	(O-E)^2/E	(O-E)^2/V				+/+	Average	35.5545
88	0	1	+/+	13	13	17.3	1.055	2.14					SD	3.69217
100	0	1	+/hypo	26	26	21.7	0.838	2.14		NBCM 47	+/hypo	248	71	28.629
104	1	0								NBCM 51	+/hypo	168	48	28.5714
size	13	26		Chisq= 2.1 on 1 degrees of freedom, p= 0.143						NBCM 35	+/hypo	427	134	31.3817
										NBCM 12	+/hypo	383	98	25.5875
												+/hypo	Average	28.5424
	# of critically sick mice												SD	2.36656
time (days p.p)	npc2 hypo/hypo	npc2 +/+										Welch's t-test: p-value		0.023
18	1	0
30	1	0
32	1	0								Fig. 6G		Cell#/Lt lobe (10e6)
36	1	1								Mouse ID#	Npc2 genotype	CD11c+	SPC+
47	0	2								109	+/+	1.4852	4.819
53	0	1								116	+/+	1.2529	5.9092
54	1	1								127	+/+	1.369	5.3641
55	0	1
61	0	2								243	+/hypo	1.3132	4.704
66	0	1								244	+/hypo	4.0269	20.5675
72	1	1		N	Observed	Expected	(O-E)^2/E	(O-E)^2/V		248	+/hypo	3.6487	12.4806
77	0	1	hypo/hypo	6	6	2.95	3.16	4.28		169	+/hypo	10.432	10.176
79	0	1	+/+	13	13	16.05	0.58	4.28		170	+/hypo	2.736	4.68
104	0	1								172	+/hypo	3.488	6.72
size	6	13		Chisq= 4.3 on 1 degrees of freedom, p= 0.0387						174	+/hypo	3.84	7.2
										Welch's t-test: p-value		0.041	0.101
