# Supplementary material for: The cholesterol-binding protein NPC2 restrains recruitment of stromal macrophage-lineage cells to early-stage lung tumours
Source: EMBO Mol Med. 2015 Jul 16;7(9):1119–37. doi: 10.15252/emmm.201404838 (PMC4568947; doi:10.15252/emmm.201404838)
Supplement: Supplementary file 12 [file emmm0007-1119-sd12.xlsx]

## Sheet: Sheet2
Fig. 7A
Observed	Filipin score	NPC2 +/+	NPC2 +/hypo	Total
	0	114	13	127
	1+	39	88	127
	2+	19	107	126
	3+	4	34	38
	Total	176	242	418
Expected	Filipin score	NPC2 +/+	NPC2 +/hypo
	0	53.4737	73.5263
	1+	53.4737	73.5263
	2+	53.0526	72.9474
	3+	16	22		Chisq= 178.4 on 3 degrees of freedom, p= 1.9548E-38
Adjusted residuals	Filipin score	NPC2 +/+	NPC2 +/hypo
	0	9.27691	-12.7557
	1+	-2.21839	3.05029
	2+	-5.23994	7.20492
	3+	-3.36241	4.62331
Fig. 7C
Observed	Filipin score	-bNPC2	+bNPC2
	0	23	43	66
	1+	93	130	223
	2+	124	76	200
	3+	25	3	28
	Total	265	252	517
Expected	Filipin score	-bNPC2	+bNPC2
	0	33.8298	32.1702
	1+	93.8947	129.105
	2+	84.2105	115.789
	3+	11.7895	16.2105		Chisq= 65.2 on 3 degrees of freedom, p= 4.6141E-14
Adjusted residuals	Filipin score	-bNPC2	+bNPC2
	0	-2.73488	2.60071
	1+	-0.122923	0.116893
	2+	5.77222	-5.48906
	3+	5.1219	-4.87064
