# Supplementary material for: The cholesterol-binding protein NPC2 restrains recruitment of stromal macrophage-lineage cells to early-stage lung tumours
Source: EMBO Mol Med. 2015 Jul 16;7(9):1119–37. doi: 10.15252/emmm.201404838 (PMC4568947; doi:10.15252/emmm.201404838)
Supplement: Supplementary file 13 [file emmm0007-1119-sd13.zip › Figure 8 raw data.xlsx]

## Sheet: Sheet1
Fig.8A
		CCL6 (ng/ml) in IMC-CM
	Mouse ID#	-bNPC2	+bNPC2
Exp-1	5043	35.4577	6.06472
Exp-2	5044	63.7838	4.68972
Exp-3	5099	44.8469	3.7826
	Average	48.0295	4.84568	Welch's t-test: p=0.035
	SD	14.4287	1.14903
Fig.8B
		CCL6 (ng/ml) in IMC-CM
	Mouse ID#	0-24h	24-72h
Exp-1	5044	7.20719	60.4895
Exp-2	5043	6.85831	51.5735
Exp-3	5071	7.00702	79.2413
	Average	7.02417	63.7681	Welch's t-test: p=0.02
	SD	0.175072	14.1223
Fig.8C
		Ccl6 mRNA relative quantity (Hprt1 set as 1.0)
	Mouse ID#	-bNPC2	+bNPC2
Exp-1	5193	24.761	30.0647
Exp-2	5332	17.8766	14.0257
Exp-3	5352	10.1495	6.06287
	Average	17.5957	16.7178	Welch's t-test: p=0.92
	SD	7.30983	12.2253
